# Supplementary material for: Effects of Different Dietary Zinc (Zn) Sources on Growth Performance, Zn Metabolism, and Intestinal Health of Grass Carp
Source: Antioxidants (Basel). 2023 Aug 23;12(9):1664. doi: 10.3390/antiox12091664 (PMC10525721; doi:10.3390/antiox12091664)
Supplement: Supplementary file 1 [file antioxidants-12-01664-s001.zip]

Archive with 1 entries (1 files):
- antioxidants-2544160-supplementary.pdf
